# Supplementary material for: Clinical Outcomes of US Adults Hospitalized for COVID-19 and Influenza in the Respiratory Virus Hospitalization Surveillance Network, October 2021–September 2022
Source: Open Forum Infect Dis. 2023 Dec 30;11(1):ofad702. doi: 10.1093/ofid/ofad702 (PMC10807992; doi:10.1093/ofid/ofad702)
Supplement: ofad702_Supplementary_Data [file ofad702_supplementary_data.zip]

Archive with 2 entries (2 files):
- RespNet COVID v Flu Supplemental Tables 11_30_23_R1.xlsx
- RESPNETCOVIDvFluManuscript_11_30_23 OFID Supplement.docx
