# Supplementary material for: Clinical Outcomes of US Adults Hospitalized for COVID-19 and Influenza in the Respiratory Virus Hospitalization Surveillance Network, October 2021–September 2022
Source: Open Forum Infect Dis. 2023 Dec 30;11(1):ofad702. doi: 10.1093/ofid/ofad702 (PMC10807992; doi:10.1093/ofid/ofad702)
Supplement: ofad702_Supplementary_Data [file ofad702_supplementary_data.zip › RespNet COVID v Flu Supplemental Tables 11_30_23_R1.xlsx]

## Sheet: Supplemental Table 1
Supplemental Table 1
	COVID-19																Influenza				COVID-19				Influenza
	Delta				BA.1				BA.2				BA.5				21-22				Delta	BA.1	BA.2	BA.5	21-22
	Age Groups				Age Groups				Age Groups				Age Groups				Age Groups				All Ages	All Ages	All Ages	All Ages	All Ages
	18-49 Years (n=482)	50-64 Years (n=579)	65-74 Years (n=232)	≥75 Years (n=339)	18-49 Years (n=371)	50-64 Years (n=524)	65-74 Years (n=223)	≥75 Years (n=350)	18-49 Years (n=276)	50-64 Years (n=491)	65-74 Years (n=140)	≥75 Years (n=319)	18-49 Years (n=337)	50-64 Years (n=578)	65-74 Years (n=144)	≥75 Years (n=392)	18-49 Years (n=528)	50-64 Years (n=514)	65-74 Years (n=442)	≥75 Years (n=879)	≥18 Years (n=1,632)	≥18 Years (n=1,468)	≥18 Years (n=1,226)	≥18 Years (n=1,451)	≥18 Years (n=2,363)
Proportion of group	0.295343	0.354779	0.142157	0.207721	0.252725	0.356948	0.151907	0.23842	0.225122	0.400489	0.114192	0.260196	0.232254	0.398346	0.0992419	0.270159	0.223445	0.21752	0.18705	0.371985	0.2825	0.254111	0.212221	0.251168	1
Demographics
Age, median (IQR), years	40 (34, 45)	57 (54, 61)	69 (67, 71)	82 (78, 87)	39 (31, 44)	58 (54, 61)	69 (66, 71)	82 (78, 87)	37 (30, 45)	59 (55, 61)	69 (67, 72)	83 (79, 88)	39 (31, 46)	59 (54, 62)	69 (67, 71)	83 (79, 89)	31 (24, 39)	59 (55, 62)	69 (67, 72)	82 (79, 87)	59 (47, 71)	61 (49, 73)	61 (50, 75)	61 (50, 76)	68 (52, 80)
Female	0.4775	0.3947	0.4815	0.5197	0.4346	0.4467	0.4877	0.5406	0.5049	0.5291	0.4045	0.5054	0.5583	0.491	0.5005	0.5351	0.5473	0.4942	0.5136	0.5506	0.4645	0.4826	0.4911	0.5228	0.5301
Race/ethnicity
White	0.4697	0.6193	0.6594	0.7454	0.3444	0.5303	0.592	0.679	0.4227	0.5583	0.7284	0.779	0.4746	0.5582	0.6156	0.7215	0.3914	0.572	0.6483	0.7488	0.6251	0.5504	0.6678	0.6268	0.6111
Black	0.2032	0.1758	0.1484	0.0902	0.3022	0.3033	0.2347	0.2234	0.3153	0.273	0.1181	0.0645	0.2845	0.2577	0.2206	0.1371	0.3154	0.2407	0.1411	0.0762	0.1539	0.2641	0.1574	0.202	0.1769
American Indian or Alaska Native	0.034	0.0318	0.0093	0.0058	0.0291	0.0095	0.0146	0.0045	0.0058	0.0126	0.0015	0.0078	0.0158	0.0195	0.0084	0.0068	0.0137	0.0165	0.0191	0.0071	0.0209	0.013	0.0072	0.0115	0.0129
Asian/Pacific Islander	0.0343	0.0145	0.0193	0.0422	0.0418	0.0482	0.0083	0.0429	0.0968	0.0548	0.0394	0.1163	0.0309	0.0597	0.0794	0.0904	0.0439	0.0329	0.0359	0.0452	0.0276	0.0373	0.0862	0.072	0.0405
Multiracial	0.0034	0.0082	0.029	0.0173	0.009	0.0008	0	0.00065	0	0.0013	0	0	0.0059	0.0011	0	0.00027	0.0098	0	0	0.0012	0.0135	0.0023	0.00027	0.0012	0.0027
Latino/a	0.2561	0.1504	0.1347	0.0991	0.2726	0.1079	0.1504	0.0495	0.1595	0.1	0.1126	0.0325	0.1884	0.1037	0.0761	0.044	0.2255	0.1379	0.156	0.1214	0.1589	0.1333	0.0813	0.0864	0.1546
Known (n)*	462/482	558/579	228/232	332/339	358/371	505/524	219/223	335/350	267/276	485/491	137/140	315/319	325/337	567/578	142/144	384/392	501/528	486/514	418/442	840/879	1,580/1,632	1,417/1,468	1,204/1,226	1,418/1,451	2,245/2,363
Residence
Private residence	0.9388	0.9534	0.9378	0.8272	0.9453	0.891	0.8193	0.8579	0.8989	0.8513	0.8122	0.7524	0.884	0.8459	0.8907	0.7924	0.9298	0.8787	0.9157	0.8532	0.9133	0.878	0.8073	0.8364	0.888
Nursing home/Congregate Living Settings	0.0612	0.0466	0.0622	0.1728	0.0547	0.109	0.1807	0.1421	0.1011	0.1486	0.1878	0.2476	0.116	0.1544	0.1093	0.2076	0.0702	0.1213	0.0843	0.1468	0.0867	0.122	0.1927	0.1636	0.112
Known (n)*	482/482	576/579	232/232	339/339	371/371	523/524	223/223	349/350	275/276	488/491	140/140	318/319	332/337	574/578	143/144	392/392	527/528	511/514	439/442	879/879	1,629/1,632	1,466/1,468	1,221/1,226	1,441/1,451	2,356/2,363
Underlying medical conditions
None	0.4014	0.2942	0.1724	0.0647	0.2988	0.1472	0.0661	0.0596	0.1988	0.0966	0.0747	0.0395	0.1954	0.0796	0.0702	0.0492	0.1822	0.07	0.0611	0.0683	0.2364	0.1352	0.0832	0.0839	0.0927
Any	0.5986	0.7058	0.8276	0.9353	0.7012	0.8528	0.9339	0.9404	0.8012	0.9034	0.9253	0.9598	0.8046	0.9204	0.9298	0.9508	0.8178	0.93	0.9389	0.9317	0.7636	0.8648	0.9168	0.9161	0.9073
Asthma/reactive airway disease	0.1691	0.1324	0.1053	0.0821	0.1472	0.1298	0.1415	0.066	0.1336	0.1483	0.1306	0.1071	0.1887	0.1411	0.1201	0.0964	0.3946	0.2353	0.1697	0.1388	0.1225	0.115	0.1242	0.1257	0.2224
Chronic lung disease	0.3376	0.4488	0.6284	0.7503	0.3428	0.5451	0.6722	0.7285	0.4226	0.5932	0.7972	0.8181	0.4692	0.6597	0.7037	0.7753	0.1456	0.4137	0.4977	0.3736	0.5365	0.5856	0.7052	0.6865	0.355
Chronic metabolic disease	0.2524	0.3527	0.4585	0.5107	0.2482	0.4524	0.513	0.5996	0.3049	0.4494	0.5461	0.5116	0.3352	0.4652	0.5468	0.4797	0.2471	0.4471	0.4955	0.5028	0.3907	0.4686	0.4728	0.4637	0.4328
Cardiovascular disease	0.1075	0.2424	0.4567	0.6523	0.1711	0.3953	0.4913	0.6308	0.2774	0.3776	0.6197	0.7199	0.1961	0.4589	0.5712	0.6774	0.1456	0.4078	0.5317	0.6606	0.3598	0.4426	0.5598	0.5307	0.4673
Blood disorders/hemoglobinopathy	0.0346	0.0346	0.0546	0.0524	0.0886	0.0252	0.0504	0.0761	0.0492	0.0418	0.0727	0.0457	0.0415	0.042	0.0803	0.0499	0.0632	0.0311	0.0271	0.0387	0.0427	0.0597	0.0505	0.052	0.0404
Neurologic disorder	0.1038	0.1233	0.1787	0.2566	0.1706	0.2099	0.2569	0.3718	0.2113	0.2695	0.3079	0.4043	0.2109	0.2266	0.2105	0.3461	0.1418	0.1333	0.2059	0.3049	0.1647	0.2627	0.3276	0.2739	0.213
Immunocompromised condition	0.0566	0.0952	0.1887	0.1494	0.1847	0.17	0.1657	0.1761	0.1917	0.1718	0.2264	0.1956	0.1481	0.1605	0.1709	0.1758	0.092	0.1412	0.1403	0.0933	0.1178	0.174	0.1957	0.1665	0.1122
Renal disease	0.0476	0.123	0.2292	0.2888	0.1405	0.2141	0.2747	0.3589	0.167	0.2045	0.2575	0.3762	0.1056	0.1932	0.2978	0.3256	0.0766	0.1412	0.2285	0.2571	0.169	0.2568	0.285	0.2549	0.1866
Obesity	0.6043	0.599	0.489	0.3049	0.4582	0.4599	0.4376	0.2491	0.3606	0.4697	0.3771	0.2983	0.4084	0.3797	0.5019	0.2468	0.452	0.4988	0.3974	0.2869	0.5001	0.3887	0.3594	0.3464	0.3891
Known (n)*	426/482	534/579	216/232	306/339	327/371	470/524	207/223	309/350	250/276	454/491	123/140	278/319	305/337	520/578	131/144	363/392	427/528	427/514	385/442	753/879	1,482/1,632	1,313/1,468	1,105/1,226	1,319/1,451	1,992/2,363
Current smoker	0.1565	0.1596	0.0969	0.0709	0.1953	0.2441	0.1781	0.0487	0.2067	0.2389	0.1578	0.0595	0.1845	0.2729	0.1385	0.0412	0.2746	0.3949	0.2624	0.0876	0.1235	0.1577	0.1387	0.1327	0.2289
Other characteristics
Antiviral use	0.736	0.7641	0.709	0.644	0.5	0.612	0.588	0.599	0.407	0.486	0.555	0.501	0.404	0.475	0.497	0.553	0.821	0.819	0.825	0.85	0.715	0.58	0.494	0.501	0.832
Known (n)*	481/482	578/579	231/232	337/339	370/371	523/524	223/223	349/350	274/276	491/491	140/140	319/319	333/337	573/578	143/144	390/392	526/528	514/514	441/442	878/879	1,627/1,632	1,465/1,468	1,224/1,226	1,439/1,451	2,359/2,363
Vaccinated (at least primary)**	0.1142	0.1872	0.405	0.5046	0.3559	0.4438	0.5249	0.5708	0.5017	0.6412	0.6747	0.7513	0.5326	0.6768	0.7103	0.7775	0.2815	0.4712	0.6208	0.7244	0.2955	0.482	0.6748	0.7034	0.5615
Known (n)*	482/482	579/579	232/232	339/339	371/371	524/524	223/223	350/350	276/276	491/491	140/140	319/319	337/337	578/578	143/144	392/392	373/528	399/514	356/442	733/879	1,632/1,632	1,468/1,468	1,226/1,226	1,450/1,451	1,861/2,363
Abbreviations: IQR=interquartile range
*known (n) only presented for variables with missing data
**At least a primary COVID-19 vaccination series was defined as those with a positive SARS-CoV-2 test result from a specimen collected ≥14 days after either the second dose of a 2-dose vaccination series or after 1 dose of a single-dose vaccine (i.e., Janssen / Johnson & Johnson). A current season influenza vaccine was defined as one received at least 2 weeks prior to hospitalization. COVID vacci…

## Sheet: Supplemental Table 2
Supplemental Table 2
	COVID-19																Influenza				COVID-19				Influenza
	Delta				BA.1				BA.2				BA.5				21-22				Delta	BA.1	BA.2	BA.5	21-22
	Age Groups				Age Groups				Age Groups				Age Groups				Age Groups				All Ages	All Ages	All Ages	All Ages	All Ages
	18-49 Years (n=482)	50-64 Years (n=579)	65-74 Years (n=232)	≥75 Years (n=339)	18-49 Years (n=371)	50-64 Years (n=524)	65-74 Years (n=223)	≥75 Years (n=350)	18-49 Years (n=276)	50-64 Years (n=491)	65-74 Years (n=140)	≥75 Years (n=319)	18-49 Years (n=337)	50-64 Years (n=578)	65-74 Years (n=144)	≥75 Years (n=392)	18-49 Years (n=528)	50-64 Years (n=514)	65-74 Years (n=442)	≥75 Years (n=879)	≥18 Years (n=1,632)	≥18 Years (n=1,468)	≥18 Years (n=1,226)	≥18 Years (n=1,451)	≥18 Years (n=2,363)	BA.5 vs Influenza p-value**
Interventions and outcomes
ICU admission	0.1813	0.3151	0.2796	0.2157	0.1642	0.229	0.2094	0.1545	0.136	0.1989	0.1526	0.1148	0.1945	0.1596	0.1553	0.1383	0.1402	0.1732	0.1357	0.1024	0.2493	0.1875	0.1433	0.155	0.1325	0.1095
Known (n)*	479/482	571/579	230/232	335/339	367/371	521/524	223/223	348/350	276/276	489/491	139/140	317/319	333/337	572/578	142/144	387/392	528/528	514/514	442/442	879/879	1,615/1,632	1,459/1,468	1,221/1,226	1,434/1,451	2,363/2,363
High-flow nasal canula	0.2987	0.4303	0.3106	0.3057	0.174	0.1819	0.3072	0.1728	0.0181	0.0922	0.1008	0.0416	0.0235	0.087	0.0583	0.0855	0.0894	0.1033	0.0905	0.0945	0.3425	0.2018	0.0597	0.0707	0.0945	0.0691
Known (n)*	481/482	575/579	230/232	337/339	368/371	519/524	223/223	349/350	274/276	490/491	138/140	319/319	334/337	573/578	144/144	388/392	527/528	513/514	442/442	878/879	1,623/1,632	1,459/1,468	1,221/1,226	1,439/1,451	2,360/2,363
NIPPV	0.141	0.2832	0.2769	0.186	0.0956	0.1355	0.171	0.106	0.0584	0.1397	0.1287	0.0668	0.0795	0.1485	0.1789	0.0904	0.1101	0.1673	0.1787	0.132	0.2215	0.1245	0.0926	0.1165	0.1435	0.0688
Known (n)*	481/482	574/579	229/232	337/339	368/371	518/524	222/223	348/350	275/276	491/491	138/140	319/319	334/337	570/578	144/144	389/392	527/528	514/514	442/442	879/879	1,621/1,632	1,456/1,468	1,223/1,226	1,437/1,451	2,362/2,363
Vasopressors	0.125	0.1651	0.1793	0.1159	0.0628	0.1161	0.1011	0.0715	0.0506	0.0855	0.055	0.103	0.0856	0.083	0.1264	0.0638	0.0323	0.0817	0.0658	0.0297	0.1451	0.0877	0.0825	0.0821	0.0482	0.0017
Known (n)*	464/482	557/579	227/232	324/339	358/371	512/524	220/223	338/350	272/276	484/491	136/140	316/319	332/337	567/578	143/144	383/392	527/528	514/514	441/442	875/879	1,572/1,632	1,428/1,468	1,208/1,226	1,425/1,451	2,357/2,363
Renal replacement therapy	0.0325	0.0643	0.0641	0.0358	0.0659	0.07	0.0571	0.0355	0.0835	0.0896	0.0786	0.0202	0.039	0.0645	0.0922	0.0345	0.0247	0.0525	0.0475	0.0216	0.0488	0.0555	0.0563	0.0515	0.0337	0.0385
Known (n)*	481/482	570/579	232/232	338/339	370/371	524/524	223/223	350/350	274/276	491/491	138/140	318/319	334/337	570/578	143/144	390/392	527/528	514/514	442/442	878/879	1,621/1,632	1,467/1,468	1,221/1,226	1,437/1,451	2,361/2,363
Invasive mechanical ventilation/ECMO	0.1176	0.1831	0.1492	0.1068	0.0718	0.1014	0.0821	0.0426	0.0348	0.0723	0.0356	0.0685	0.0644	0.0859	0.0806	0.0342	0.0304	0.07	0.0475	0.0296	0.1403	0.0725	0.0579	0.0586	0.0422	0.0515
Known (n)*	482/482	576/579	232/232	339/339	370/371	524/524	223/223	350/350	276/276	491/491	139/140	319/319	334/337	574/578	144/144	391/392	527/528	514/514	442/442	879/879	1,629/1,632	1,467/1,468	1,225/1,226	1,443/1,451	2,362/2,363
Died during hospitalization	0.0687	0.1222	0.2085	0.198	0.0377	0.0603	0.1034	0.1075	0.0119	0.0292	0.0361	0.101	0.0205	0.0322	0.035	0.0671	0.0019	0.0233	0.0271	0.041	0.146	0.079	0.0598	0.046	0.0257	0.0109
Known (n)*	480/482	577/579	230/232	339/339	370/371	524/524	223/223	349/350	276/276	490/491	139/140	319/319	336/337	572/578	143/144	392/392	528/528	514/514	442/442	878/879	1,628/1,632	1,466/1,468	1,224/1,226	1,443/1,451	2,362/2,363
Abbreviations: ICU=intensive care unit; NIPPV=non-invasive positive pressure ventilation; ECMO=extracorporeal membrane oxygenation
*known (n) only presented for variables with missing data
**calculated with Rao-Scott Chi Square
